# Supplementary material for: IPSC-Derived Sensory Neurons Directing Fate Commitment of Human BMSC-Derived Schwann Cells: Applications in Traumatic Neural Injuries
Source: Cells. 2023 May 25;12(11):1479. doi: 10.3390/cells12111479 (PMC10253081; doi:10.3390/cells12111479)
Supplement: Supplementary file 1 [file cells-12-01479-s001.zip]

Archive with 1 entries (1 files):
- cells-2380942-supplementary.pdf
